# Supplementary material for: Next-Generation Sequencing Analysis of the Tineola bisselliella Larval Gut Transcriptome Reveals Candidate Enzymes for Keratin Digestion
Source: Genes (Basel). 2021 Jul 22;12(8):1113. doi: 10.3390/genes12081113 (PMC8394580; doi:10.3390/genes12081113)
Supplement: Supplementary file 1 [file genes-12-01113-s001.zip]

Archive with 1 entries (1 files):
- genes-1304987-supplementary.pdf
